# Supplementary material for: Uptake of COVID-19 vaccine among high-risk urban populations in Southern Thailand using the COM-B model
Source: PLoS One. 2024 Mar 14;19(3):e0300509. doi: 10.1371/journal.pone.0300509 (PMC10939195; doi:10.1371/journal.pone.0300509)
Supplement: S1 Dataset — (XLSX) [file pone.0300509.s001.xlsx]

## Sheet: Data G 27 28_07_22
Number	G1.1	G1.2	G1.3	G1.4	G1.5	G1.6	G1.7	G1.8	G1.9	G1.10	A1	A1.1	A1.2	A1.3	A1.4	A1.5	A1.6	A1.7	A1.8	A1.9	A2	A2.1	A2.2	A2.3	A2.4	A2.5	A2.6	A2.7	A2.8	A2.9	C1	C2	C3	C4	C5	C6	C7	C8	C9	C10	C11	C12	O1	O2	O3	O4	O5	O6	O7
1	2	1	5	1	1	1	0	0	0	0	0	0	0	0	0	0	0	0	0	0	1	0	0	0	0	0	0	0	0	1	2	2	1	2	2	1	1	2	1	1	2	0	2	2	1	1	1	2	2
2	1	1	4	2	1	1	0	0	0	0	0	0	0	0	0	0	0	0	0	0	0	0	0	0	0	0	0	0	0	0	2	2	0	2	2	1	2	2	1	2	2	2	2	2	2	2	2	2	1
3	1	1	1	2	1	1	0	0	0	0	0	0	0	0	0	0	0	0	0	0	0	0	0	0	0	0	0	0	0	0	1	1	1	1	1	2	1	1	2	1	1	1	1	1	1	1	1	1	2
4	1	1	2	2	1	1	0	0	0	1	1	1	0	0	0	0	0	0	0	0	1	1	0	0	0	0	0	0	0	0	0	0	0	0	0	0	0	0	0	0	0	0	0	0	1	0	1	0	2
5	2	1	2	1	1	1	0	0	0	0	0	0	0	0	0	0	0	0	0	0	1	0	0	1	0	0	0	0	1	1	2	2	2	2	2	2	2	2	2	2	2	2	1	2	2	2	2	2	2
6	2	1	4	1	1	1	0	0	0	0	0	0	0	0	0	0	0	0	0	0	1	0	0	1	0	0	0	0	0	1	2	2	2	2	2	2	2	2	2	2	2	2	2	2	2	2	2	2	1
7	2	1	4	1	1	1	0	0	0	0	0	0	0	0	0	0	0	0	0	0	1	1	0	1	0	0	0	0	0	1	2	0	0	0	2	2	0	2	2	2	0	2	2	1	2	2	2	2	0
8	2	1	4	1	1	1	0	0	0	0	0	0	0	0	0	0	0	0	0	0	1	1	0	1	0	0	0	0	1	1	2	2	1	2	2	2	2	2	2	2	2	2	2	2	2	2	2	2	1
9	1	1	3	3	1	1	0	0	0	1	0	0	0	0	0	0	0	0	0	0	1	0	0	0	0	0	0	0	0	1	0	2	1	0	0	0	0	0	0	0	0	0	0	0	0	0	0	0	0
10	2	1	4	1	1	2	0	0	0	0	0	0	0	0	0	0	0	0	0	0	1	1	0	1	0	0	0	0	1	1	2	2	2	2	2	2	2	2	2	2	2	2	2	2	2	2	2	2	2
11	1	3	4	3	2	2	0	1	0	1	1	1	1	0	0	0	0	0	0	0	1	1	0	1	0	1	0	0	0	0	2	2	2	2	2	2	2	2	1	2	2	2	2	2	2	2	2	2	1
12	2	3	4	2	2	1	0	0	0	0	0	0	0	0	0	0	0	0	0	0	1	0	0	0	0	0	0	0	1	0	2	2	2	0	2	2	2	2	2	2	0	2	2	2	2	2	0	2	2
13	1	1	3	2	1	1	0	0	0	0	0	0	0	0	0	0	0	0	0	0	1	0	0	0	0	1	0	0	0	1	2	0	2	0	2	1	2	2	2	2	2	1	2	2	2	2	2	2	1
14	1	3	4	2	2	2	0	0	0	1	1	1	0	0	0	0	0	0	0	0	1	1	0	1	0	0	0	0	1	1	2	2	2	2	2	2	2	2	2	2	2	2	2	2	0	2	2	2	1
15	2	1	4	1	1	2	0	0	0	0	1	1	1	0	0	0	0	0	0	0	1	0	0	0	0	0	0	0	0	1	2	2	2	2	2	2	2	2	2	2	2	1	2	2	2	2	2	2	1
16	2	1	4	1	1	2	0	1	0	0	0	0	0	0	0	0	0	0	0	0	1	1	0	1	0	0	0	0	1	0	2	2	1	2	2	1	2	2	1	2	1	2	0	2	2	0	1	2	2
17	2	1	4	1	1	2	0	0	0	0	0	0	0	0	0	0	0	0	0	0	1	0	0	0	0	0	0	0	0	1	2	2	0	2	2	2	2	2	2	2	2	2	1	2	1	2	2	2	2
18	2	1	4	1	1	1	0	1	0	1	1	0	1	0	0	0	0	0	0	0	1	1	0	0	0	0	0	0	0	0	2	0	1	0	2	2	2	2	1	2	2	2	0	2	1	0	0	0	2
19	2	3	3	4	2	2	0	0	0	0	0	0	0	0	0	0	0	0	0	0	1	1	0	1	0	1	0	0	1	1	2	2	2	2	2	2	2	2	2	2	2	2	2	2	2	2	0	2	2
20	1	3	3	4	2	1	0	0	0	0	0	0	0	0	0	0	0	0	0	0	0	0	0	0	0	0	0	0	0	0	2	2	2	0	2	2	2	2	2	2	2	2	2	2	2	2	0	2	2
21	2	3	4	6	2	2	0	0	0	0	1	0	1	0	0	0	0	0	0	0	1	1	0	0	0	0	0	0	0	0	2	2	2	2	2	1	2	2	1	2	2	2	2	1	2	2	2	2	1
22	2	2	3	5	2	1	0	0	0	1	1	0	1	0	0	0	0	0	0	0	1	0	0	0	0	0	0	0	0	1	2	2	2	2	2	2	2	2	2	2	2	0	2	2	2	2	0	2	1
23	2	1	4	1	1	1	0	0	0	0	1	1	1	0	0	0	0	0	0	0	0	0	0	0	0	0	0	0	0	0	2	2	2	1	2	2	2	2	2	2	2	2	2	2	1	2	2	2	1
24	1	1	4	1	1	1	0	0	0	0	0	0	0	0	0	0	0	0	0	0	1	0	0	0	0	1	0	0	0	0	0	0	0	0	0	0	0	0	0	0	0	0	0	0	0	0	0	0	0
25	2	1	4	1	1	1	0	0	0	0	0	0	0	0	0	0	0	0	0	0	1	0	0	1	0	0	0	0	1	1	2	2	2	0	2	2	2	2	2	2	2	2	1	2	1	2	2	2	2
26	2	3	3	6	1	1	0	0	0	0	0	0	0	0	0	0	0	0	0	0	1	1	0	0	0	0	0	0	0	0	2	2	0	0	2	2	1	2	2	2	2	1	2	2	2	2	2	2	1
27	2	1	4	1	1	2	0	0	1	0	0	0	0	0	0	0	0	0	0	0	1	1	0	1	0	0	0	1	1	1	2	0	2	1	2	2	2	2	2	2	2	1	1	1	2	2	1	2	2
28	2	2	4	2	2	2	0	0	0	0	1	0	0	0	0	1	0	0	0	0	1	1	1	1	1	1	0	0	0	0	2	2	2	0	2	2	2	2	2	2	2	2	2	2	2	2	2	2	1
29	2	1	4	6	1	2	0	0	0	0	0	0	0	0	0	0	0	0	0	0	1	0	0	1	0	0	0	0	1	1	2	2	2	0	2	2	2	0	2	2	0	2	2	0	0	0	2	2	2
30	1	3	2	6	2	1	0	0	0	0	0	0	0	0	0	0	0	0	0	0	1	0	0	0	0	0	0	0	0	1	2	2	2	2	2	2	2	2	2	2	2	2	2	2	2	2	2	2	2
31	2	2	4	2	2	1	0	0	0	0	1	0	0	0	0	1	0	0	0	0	1	1	0	0	0	1	0	0	1	1	2	2	2	0	2	2	2	2	1	2	2	1	1	2	0	2	2	1	2
32	2	3	4	4	2	2	0	0	0	0	1	1	0	0	0	0	0	0	0	0	1	0	0	1	0	0	0	0	0	0	2	2	2	0	2	2	2	2	1	2	2	2	2	1	2	2	2	2	1
33	2	3	4	6	2	1	0	1	0	1	1	0	0	0	0	1	0	0	0	0	1	1	0	0	0	1	0	0	0	0	2	2	2	2	2	2	2	2	2	2	2	1	2	2	2	2	2	2	1
34	2	2	4	2	2	1	0	0	0	0	1	0	0	0	0	1	0	0	0	0	1	0	0	0	0	0	0	0	0	1	2	2	2	2	2	2	2	2	1	2	2	2	2	2	2	2	2	2	1
35	2	1	4	1	1	1	0	0	0	0	0	0	0	0	0	0	0	0	0	0	1	0	0	0	0	0	0	0	0	1	2	2	2	2	2	2	2	2	2	2	2	2	2	2	2	2	1	2	2
36	1	1	1	3	1	1	0	0	0	0	1	1	0	0	0	0	0	0	0	0	1	0	0	0	0	0	0	0	0	1	2	2	2	0	2	2	2	1	2	2	2	2	2	2	2	2	2	2	1
37	2	1	3	6	1	1	0	0	0	0	1	1	0	0	0	0	0	0	0	0	1	1	0	0	0	1	0	0	1	0	2	2	2	2	2	1	2	2	0	2	2	2	2	2	2	2	2	2	1
38	2	1	4	1	1	1	0	0	0	0	0	0	0	0	0	0	0	0	0	0	1	0	0	1	1	0	0	0	1	1	2	2	2	1	0	0	2	2	1	2	1	2	2	1	2	1	2	2	2
39	2	2	3	2	2	1	0	0	0	0	1	1	0	0	0	0	0	0	0	0	1	1	0	0	0	0	0	0	0	0	2	2	2	2	2	2	2	2	1	2	2	1	1	2	2	2	2	2	1
40	2	2	3	6	1	1	0	0	0	0	0	0	0	0	0	0	0	0	0	0	0	0	0	0	0	0	0	0	0	0	2	2	2	2	2	2	2	2	2	2	2	2	1	2	2	2	2	2	1
41	2	1	4	6	1	1	0	1	0	0	1	0	1	0	0	0	0	0	0	0	1	0	0	1	0	0	0	0	1	0	2	2	2	2	2	1	2	2	2	2	2	0	2	1	2	2	2	2	2
42	1	1	2	2	1	1	0	0	0	0	0	0	0	0	0	0	0	0	0	0	1	0	1	0	0	0	0	0	0	0	2	2	2	2	2	1	2	2	1	2	2	2	2	2	2	2	2	0	1
43	2	2	4	6	1	2	0	1	0	0	1	0	1	0	0	0	0	0	0	0	1	0	0	1	0	0	0	0	1	1	2	2	2	2	2	2	2	2	2	2	2	1	2	2	2	2	2	2	2
44	2	1	4	1	1	1	0	0	0	0	1	1	1	0	0	0	0	0	0	0	1	0	0	0	0	1	0	0	0	0	2	2	1	0	2	2	2	2	2	2	2	2	2	2	2	0	0	2	2
45	2	1	4	5	1	1	0	0	0	0	0	0	0	0	0	0	0	0	0	0	1	1	0	1	1	1	1	1	1	1	2	2	2	2	2	2	2	2	1	2	2	2	2	2	2	2	2	2	1
46	1	1	2	3	1	1	0	1	0	1	1	1	0	0	0	0	0	0	0	0	1	1	0	1	0	1	0	0	1	1	2	2	2	0	2	2	2	2	1	2	2	2	2	2	0	2	1	2	2
47	2	1	4	1	1	1	0	0	0	0	0	0	0	0	0	0	0	0	0	0	1	0	0	1	0	0	0	0	0	1	2	2	1	1	2	0	2	2	0	2	2	2	0	1	0	2	0	2	1
48	2	1	4	1	1	2	0	0	0	1	1	1	0	0	0	0	0	0	0	0	1	0	0	1	0	0	0	0	0	0	2	2	2	2	2	2	2	2	2	2	2	2	2	1	1	2	2	2	2
49	2	3	4	7	1	1	0	0	0	0	0	0	0	0	0	0	0	0	0	0	1	1	0	1	0	1	0	0	0	1	2	2	2	2	2	2	2	2	2	2	0	1	2	2	2	2	1	2	1
50	1	1	2	3	1	1	0	0	0	1	1	0	1	0	0	0	0	0	0	0	1	0	1	0	0	0	0	0	0	0	2	0	2	2	2	2	0	0	2	2	0	0	0	2	2	2	2	2	1
51	1	1	1	2	1	1	0	1	0	0	1	1	0	0	0	0	0	0	0	0	1	1	0	0	0	0	0	0	0	0	2	2	2	2	2	1	2	2	1	2	2	2	2	2	2	2	2	2	1
52	2	2	4	6	1	1	0	0	0	1	1	1	0	0	0	0	0	0	0	0	1	0	0	0	0	0	0	0	0	1	2	2	2	2	2	1	2	2	1	1	1	1	2	2	2	2	2	2	2
53	2	1	4	1	1	1	0	0	1	0	0	0	0	0	0	0	0	0	0	0	1	0	0	0	0	0	0	0	0	1	2	2	2	2	2	2	2	2	2	2	2	2	2	2	2	2	2	2	2
54	2	1	4	1	1	2	0	0	0	0	0	0	0	0	0	0	0	0	0	0	1	0	0	1	0	0	0	0	0	0	2	2	2	1	2	1	2	2	0	2	2	2	2	1	2	2	2	1	2
55	2	3	4	2	2	2	0	1	0	0	1	0	0	0	0	1	0	0	0	0	1	0	0	1	0	0	0	0	1	1	2	2	2	2	2	1	2	2	1	2	2	2	2	2	2	2	2	2	1
56	2	1	4	1	1	1	0	0	0	1	0	0	0	0	0	0	0	0	0	0	1	0	0	0	0	1	0	0	0	0	2	2	1	2	2	2	2	2	1	2	2	1	2	2	0	2	2	2	1
57	2	1	4	1	1	2	0	0	0	1	0	0	1	0	0	0	0	0	0	0	1	1	0	0	0	0	0	0	0	1	2	2	2	2	2	1	2	2	2	2	2	2	2	2	1	1	1	2	2
58	2	2	4	6	1	1	0	0	0	0	0	0	0	0	0	0	0	0	0	0	1	0	0	1	0	1	0	0	1	1	2	2	2	2	2	2	2	2	2	2	2	2	2	2	1	2	2	2	1
59	2	1	4	1	1	1	0	0	0	1	0	0	0	0	0	0	0	0	0	0	1	0	0	0	0	0	0	0	0	1	2	2	0	0	2	2	2	2	2	2	2	1	2	2	1	2	1	2	2
60	2	3	4	6	1	2	0	0	0	0	0	0	0	0	0	0	0	0	0	0	1	0	0	1	0	1	0	0	0	0	2	2	2	0	2	2	2	0	2	2	2	0	2	2	1	0	1	2	2
61	2	3	4	2	2	2	0	0	0	0	0	0	0	0	0	0	0	0	0	0	1	0	0	0	0	1	0	0	0	0	2	2	2	2	2	1	2	1	1	2	2	2	2	1	1	2	2	2	2
62	2	1	2	1	1	2	0	0	0	0	0	0	0	0	0	0	0	0	0	0	1	0	0	1	0	0	0	0	0	1	2	2	2	0	2	2	2	2	2	2	0	2	2	2	1	0	0	2	2
63	1	1	4	6	1	1	0	0	0	0	0	0	0	0	0	1	0	0	0	0	1	0	0	0	0	1	0	0	0	0	2	2	2	2	2	2	2	2	2	1	1	2	1	1	1	2	2	2	2
64	2	3	4	2	3	1	0	0	1	0	1	0	0	0	0	1	0	0	0	0	1	0	0	1	0	0	0	0	0	0	2	2	2	2	2	2	2	2	2	2	1	2	1	2	2	2	2	2	1
65	2	1	4	3	1	2	0	0	0	0	0	0	0	0	0	0	0	0	0	0	1	0	0	1	0	1	0	0	1	1	2	2	2	2	2	1	2	2	1	2	2	2	2	2	2	2	2	2	1
66	2	3	4	4	2	2	0	0	0	0	1	1	1	0	0	0	0	0	0	0	1	0	0	0	0	0	0	0	0	1	2	2	2	2	2	2	2	2	2	2	2	2	2	2	2	2	2	2	1
67	1	1	3	5	1	1	0	0	0	0	0	0	0	0	0	0	0	0	0	0	0	0	0	0	0	0	0	0	0	0	0	0	0	0	0	0	0	0	0	0	0	0	0	1	1	1	1	1	2
68	1	3	3	6	2	2	0	0	0	0	1	0	0	0	0	1	0	0	0	0	1	0	0	1	0	0	0	0	0	1	2	2	2	0	2	2	2	2	2	2	2	0	1	1	1	2	2	2	1
69	1	1	4	4	1	1	0	0	0	0	0	0	0	0	0	0	0	0	0	0	1	1	0	1	1	1	1	1	1	1	2	2	2	2	2	2	2	2	1	2	2	2	2	2	2	2	2	2	1
70	2	3	4	2	2	2	0	1	0	1	1	0	0	0	0	1	0	0	0	0	1	0	0	0	0	1	0	0	1	1	2	2	2	2	2	1	2	2	1	2	2	2	2	2	2	2	2	1	1
71	1	3	4	2	2	1	0	1	0	1	1	0	0	0	0	1	0	0	0	0	1	0	0	1	0	1	1	1	0	1	2	2	2	0	2	2	2	2	1	2	2	1	2	2	2	0	2	2	2
72	2	1	4	1	1	1	0	0	0	0	1	0	0	0	0	1	0	0	0	0	1	1	0	1	0	0	0	0	1	1	2	2	2	0	2	2	2	2	2	2	0	2	2	0	2	0	2	2	2
73	1	3	4	6	2	2	0	0	0	0	1	0	0	0	0	1	0	0	0	0	1	0	0	0	0	0	0	0	0	1	2	2	2	2	2	2	2	2	2	2	2	1	2	2	2	2	2	2	1
74	1	3	4	6	2	2	0	0	1	0	1	0	0	0	0	1	0	0	0	0	1	0	0	1	0	1	0	0	0	1	2	2	2	2	2	2	2	2	2	2	2	2	2	2	2	2	2	2	2
75	2	2	4	2	2	2	0	0	0	0	1	0	0	0	0	1	0	0	0	0	0	0	0	0	0	0	0	0	0	0	2	2	0	1	2	2	2	2	2	2	2	0	2	1	2	2	2	2	2
76	2	2	4	6	1	1	0	0	0	0	1	0	0	0	0	1	0	0	0	0	1	0	0	1	0	0	0	0	0	0	2	2	2	2	2	2	2	2	1	2	2	2	1	1	1	2	2	2	1
77	1	3	5	3	2	2	0	0	0	0	1	1	1	0	0	0	0	0	0	0	1	0	0	1	0	0	0	0	0	0	2	2	1	0	2	1	2	2	0	2	2	0	2	1	2	2	2	2	2
78	1	2	4	6	1	2	0	0	0	0	1	0	0	0	0	1	0	0	0	0	1	1	0	0	0	0	0	0	0	0	2	2	2	2	2	2	2	2	2	2	2	1	2	1	1	2	1	2	2
79	1	1	2	2	1	1	0	0	0	0	1	1	0	0	0	0	0	0	0	0	1	0	0	1	0	0	0	0	0	1	2	2	2	2	2	0	2	2	0	2	2	2	2	2	2	2	2	2	1
80	2	1	4	1	1	1	0	0	0	0	1	1	1	0	0	0	0	0	0	0	1	0	0	0	0	0	0	0	0	0	2	2	2	1	2	1	2	2	1	2	2	2	2	2	0	2	2	2	0
81	2	1	4	1	1	1	0	0	0	0	0	0	0	0	0	0	0	0	0	0	1	0	0	0	0	0	0	0	0	1	2	0	2	0	2	2	2	2	1	2	2	2	2	2	2	0	2	2	2
82	2	1	4	1	1	2	0	0	0	0	0	0	0	0	0	0	0	0	0	0	1	0	0	1	0	0	0	0	0	1	2	2	2	2	2	1	2	2	1	2	2	2	2	1	2	2	2	2	2
83	2	1	6	1	1	2	0	0	0	0	0	0	0	0	0	0	0	0	0	0	1	0	0	1	0	0	0	0	1	1	2	2	2	0	2	1	2	2	1	2	2	2	2	2	0	0	2	2	1
84	1	3	3	2	3	1	0	0	0	0	0	0	0	0	0	0	0	0	0	0	1	0	0	0	0	0	0	0	0	1	2	2	2	0	2	2	2	2	2	2	2	2	2	1	2	2	2	2	1
85	2	2	4	2	2	1	0	0	0	1	0	0	0	0	0	0	0	0	0	0	0	0	0	0	0	0	0	0	0	0	2	2	2	2	2	2	2	2	2	2	2	2	2	2	2	2	1	2	2
86	1	1	4	1	1	2	0	0	0	0	1	1	0	0	0	0	0	0	0	0	1	0	0	0	0	0	0	0	0	1	2	2	2	0	2	2	2	2	2	2	0	2	2	1	2	2	2	2	1
87	2	1	4	1	1	1	0	0	0	0	1	0	1	0	0	0	0	0	0	0	1	0	0	0	0	0	0	0	0	1	2	2	2	2	1	2	2	2	2	2	2	2	2	2	2	2	2	2	2
88	1	3	4	3	2	1	1	0	0	0	1	0	1	0	0	0	0	0	0	0	1	0	0	0	0	1	0	0	0	0	2	2	0	0	2	1	2	0	1	2	0	0	2	1	2	2	2	2	0
89	2	1	4	1	1	1	0	0	0	0	0	0	0	0	0	0	0	0	0	0	1	0	0	0	0	0	0	0	0	1	2	2	2	0	2	0	2	2	2	2	2	0	2	2	0	2	2	2	2
90	1	1	2	1	1	2	0	0	0	0	0	0	0	0	0	0	0	0	0	0	1	0	0	0	0	0	0	0	0	1	2	2	2	2	2	2	2	2	2	2	2	1	2	1	2	2	2	2	1
91	2	1	4	1	1	1	0	0	0	0	1	0	0	0	0	1	0	0	0	0	1	0	0	1	0	0	0	0	1	1	2	2	2	2	2	2	2	2	2	2	2	2	2	2	2	2	1	2	2
92	1	2	4	7	2	2	0	0	0	0	0	0	0	0	0	0	0	0	0	0	1	0	0	0	0	0	0	0	0	1	2	2	2	0	2	2	2	2	2	2	2	1	2	2	0	2	1	2	2
93	2	3	3	6	2	1	0	0	0	1	1	0	0	0	0	1	0	0	0	0	1	0	0	0	0	1	0	0	0	0	2	2	2	2	2	1	2	2	2	2	2	2	2	2	0	0	2	2	1
94	1	1	2	5	1	1	0	0	0	0	0	0	0	0	0	1	0	0	0	0	1	0	0	0	0	1	0	0	0	0	2	2	2	2	2	1	2	2	1	2	2	2	2	2	2	2	2	2	1
95	2	3	3	3	2	1	0	0	0	1	0	0	0	0	0	0	0	0	0	0	1	0	0	0	0	1	0	0	1	1	2	2	1	2	2	0	2	2	1	2	2	2	2	2	1	2	2	2	2
96	1	4	3	3	2	2	0	0	0	1	1	1	0	0	0	0	0	0	0	0	1	0	0	0	0	0	0	0	0	1	2	2	2	2	2	2	2	2	2	2	2	2	2	2	2	2	2	2	2
97	1	1	4	3	1	1	0	0	0	0	0	0	0	0	0	0	0	0	0	0	1	0	0	1	0	0	0	0	0	1	2	2	2	2	2	1	2	2	2	2	2	1	2	2	2	2	2	2	2
98	1	1	4	1	1	1	0	0	0	0	0	0	0	0	0	0	0	0	0	0	1	0	0	0	0	0	0	0	0	1	2	2	2	2	2	0	2	2	2	2	2	2	1	2	2	2	2	2	2
99	2	3	3	5	3	2	0	0	0	1	1	0	0	0	0	1	0	0	0	0	1	0	0	0	0	0	0	0	0	1	2	2	2	2	2	2	2	2	2	2	2	2	2	2	2	2	2	2	1
[truncated: 94 more columns]
